# Supplementary material for: Long-Term Vitamin D Deficiency Results in the Inhibition of Cell Proliferation and Alteration of Multiple Gastric Epithelial Cell Lineages in Mice
Source: Int J Mol Sci. 2022 Jun 15;23(12):6684. doi: 10.3390/ijms23126684 (PMC9224370; doi:10.3390/ijms23126684)
Supplement: Supplementary file 1 [file ijms-23-06684-s001.zip]

Archive with 1 entries (1 files):
- ijms-1718625-supplementary.pdf
